# Supplementary material for: Environmentally friendly and breathable wet-laid hydroentangled nonwovens for personal hygiene care with excellent water absorbency and flushability
Source: R Soc Open Sci. 2018 Apr 18;5(4):171486. doi: 10.1098/rsos.171486 (PMC5936896; doi:10.1098/rsos.171486)
Supplement: The original datasets of the manuscript [file rsos171486supp1.xlsx]

## Sheet: Fig.3
(d)				(e)				(f)
x	y			x	y			x	y
Fiber width (μm)	Frequency			Fiber thickness (μm)	Frequency			Fiber diameter (μm)	Frequency
12.5	0			0.5	0			8.75	0
17.5	3			1.5	2			9.25	2
22.5	13			2.5	9			9.75	7
27.5	29			3.5	31			10.25	6
32.5	28			4.5	35			10.75	10
37.5	19			5.5	24			11.25	16
42.5	17			6.5	15			11.75	20
47.5	8			7.5	7			12.25	18
52.5	6			8.5	4			12.75	16
57.5	2			9.5	2			13.25	10
62.5	1			10.5	2			13.75	10
67.5	0			11.5	1			14.25	0
				12.5	0

## Sheet: Fig.5
(a)Wet tensile strength MD										(b)Wet tensile strength CD
x	y(MPa)	y(MPa)	y(MPa)	y(MPa)	y(MPa)	Mean	Standard Deviation			x	y(MPa)	y(MPa)	y(MPa)	y(MPa)	y(MPa)	Mean	Standard Deviation
Wet-laid fiber web	0.274	0.249	0.287	0.289	0.275	0.2748	0.01594			Wet-laid fiber web	0.208	0.191	0.231	0.221	0.202	0.2106	0.01573
Wet-laid hydroentangled nonwovens	0.373	0.347	0.315	0.326	0.383	0.3488	0.02924			Wet-laid hydroentangled nonwovens	0.239	0.279	0.299	0.283	0.244	0.2688	0.02608
Bathroom tissue	0.323	0.328	0.295	0.318	0.338	0.3204	0.01601			Bathroom tissue	0.284	0.257	0.273	0.278	0.269	0.2722	0.01018
(c)Dry tensile strength MD										(d)Dry tensile strength CD
x	y(MPa)	y(MPa)	y(MPa)	y(MPa)	y(MPa)	Mean	Standard Deviation			x	y(MPa)	y(MPa)	y(MPa)	y(MPa)	y(MPa)	Mean	Standard Deviation
Wet-laid fiber web	2.612	2.587	2.701	2.674	2.479	2.6106	0.0867			Wet-laid fiber web	1.802	1.609	1.721	1.672	1.652	1.6912	0.07387
Wet-laid hydroentangled nonwovens	0.958	1.078	0.917	1.166	1.196	1.063	0.12335			Wet-laid hydroentangled nonwovens	0.483	0.412	0.589	0.429	0.623	0.5072	0.09469
Bathroom tissue	2.723	2.647	2.692	2.792	2.713	2.7134	0.05277			Bathroom tissue	1.765	1.675	1.691	1.803	1.782	1.7432	0.05686
(e)Wet tensile modulus MD										(f)Wet tensile modulus CD
x	y(MPa)	y(MPa)	y(MPa)	y(MPa)	y(MPa)	Mean	Standard Deviation			x	y(MPa)	y(MPa)	y(MPa)	y(MPa)	y(MPa)	Mean	Standard Deviation
Wet-laid fiber web	13.105	12.119	14.089	11.495	14.677	13.097	1.3232			Wet-laid fiber web	7.306	7.295	9.287	7.309	8.292	7.8978	0.88679
Wet-laid hydroentangled nonwovens	2.807	2.083	3.588	3.698	1.854	2.806	0.84205			Wet-laid hydroentangled nonwovens	0.512	0.408	0.495	0.912	0.713	0.608	0.20336
Bathroom tissue	15.019	16.068	15.557	14.884	15.565	15.4186	0.47639			Bathroom tissue	8.913	10.189	9.237	9.395	9.401	9.427	0.46974
(g)Elongation MD										(h)Elongation CD
x	y(%)	y(%)	y(%)	y(%)	y(%)	Mean	Standard Deviation			x	y(%)	y(%)	y(%)	y(%)	y(%)	Mean	Standard Deviation
Wet-laid fiber web	7.32	7.57	7.86	6.53	6.62	7.18	0.58528			Wet-laid fiber web	9.31	8.89	10.53	9.38	10.02	9.626	0.64702
Wet-laid hydroentangled nonwovens	24.49	21.94	26.01	23.12	26.89	24.49	2.02792			Wet-laid hydroentangled nonwovens	33.71	30.96	36.14	35.45	33.9	34.032	2.00079
Bathroom tissue	9.55	9.27	9.8	8.89	10.29	9.56	0.53			Bathroom tissue	10.11	9.89	10.21	11.03	9.54	10.156	0.55207

## Sheet: Fig.6
(d)					(e)
x	y(Wet-laid fiber web)	y(Wet-laid hydroentangled nonwovens)			x	y(D mm N-1)	y(D mm N-1)	y(D mm N-1)	y(D mm N-1)	y(D mm N-1)	Mean	Standard Deviation
f(HZ)	v2(dB)	v2(dB)			Wet-laid fiber web	1.52	1.5	1.57	1.49	1.54	1.524	0.03209
0	5.582	9.664			Wet-laid hydroentangled nonwovens	1.65	1.69	1.64	1.58	1.67	1.646	0.04159
50	9.439	15.201
100	13.074	20.56
150	17.043	26.186
200	21.386	32.039			(f)
250	25.678	37.899			x	HF	HF	HF	HF	HF	Mean	Standard Deviation
300	29.814	43.306			Wet-laid fiber web	49.1	47.1	51.1	46.5	51.8	49.12	2.34776
350	33.519	48.017			Wet-laid hydroentangled nonwovens	61.2	58.2	64.2	59.2	63.2	61.2	2.54951
400	36.618	51.634			Bathroom tissue	53.3	52.3	53.1	49.2	47.9	51.16	2.4552
450	38.863	53.942
500	40.051	54.922
550	40.433	54.614
600	39.776	53.25
650	38.259	50.762
700	36.307	47.629
750	33.84	43.613
800	31.31	39.294
850	28.59	34.66
900	25.887	29.98
950	23.703	26.197
1000	21.54	22.64
1050	19.809	19.376
1100	18.147	16.732
1150	16.666	14.58
1200	15.319	13.043
1250	14.199	11.924
1300	13.296	11.16
1350	12.567	10.699
1400	12.328	10.492
1450	12.36	10.571
1500	12.683	10.859
1550	13.286	11.302
1600	13.988	11.792
1650	14.646	12.245
1700	15.116	12.606
1750	15.266	12.74
1800	14.943	12.496
1850	14.138	11.823
1900	12.922	10.778
1950	11.438	9.446
2000	9.893	8.063
2050	8.49	6.771
2100	7.338	5.666
2150	6.5	4.867
2200	6.019	4.359
2250	5.963	4.24
2300	6.111	4.316
2350	6.357	4.506
2400	6.608	4.719
2450	6.812	4.887
2500	6.943	5.011
2550	7.02	5.079
2600	7.056	5.094
2650	7.054	5.055
2700	7.005	4.977
2750	6.921	4.874
2800	6.793	4.741
2850	6.59	4.573
2900	6.294	4.372
2950	5.92	4.158
3000	5.467	3.918
3050	4.976	3.65
3100	4.457	3.356
3150	3.935	3.053
3200	3.459	2.769
3250	3.078	2.523
3300	2.813	2.315
3350	2.624	2.159
3400	2.552	2.069
3450	2.606	2.054
3500	2.741	2.107
3550	2.935	2.2
3600	3.156	2.316
3650	3.393	2.459
3700	3.601	2.588
3750	3.744	2.681
3800	3.802	2.724
3850	3.763	2.712
3900	3.648	2.643
3950	3.483	2.54
4000	3.295	2.417
4050	3.113	2.298
4100	2.966	2.208
4150	2.872	2.154
4200	2.807	2.134
4250	2.777	2.132
4300	2.757	2.134
4350	2.724	2.125
4400	2.653	2.085
4450	2.537	2.016
4500	2.398	1.92
4550	2.242	1.816
4600	2.088	1.718
4650	1.949	1.637
4700	1.843	1.584
4750	1.763	1.548
4800	1.714	1.538
4850	1.691	1.543
4900	1.692	1.547
4950	1.702	1.551
5000	1.716	1.555
5050	1.743	1.565
5100	1.793	1.585
5150	1.86	1.617
5200	1.951	1.66
5250	2.065	1.717
5300	2.189	1.781
5350	2.326	1.848
5400	2.466	1.91
5450	2.61	1.971
5500	2.745	2.026
5550	2.88	2.071
5600	3.018	2.115
5650	3.168	2.148
5700	3.326	2.177
5750	3.503	2.194
5800	3.697	2.204
5850	3.904	2.218
5900	4.097	2.235
5950	4.306	2.27
6000	4.51	2.318
6050	4.721	2.404
6100	4.979	2.546
6150	5.318	2.761
6200	5.756	3.068
6250	6.342	3.482
6300	7.085	3.983
6350	7.944	4.552
6400	8.905	5.168
6450	9.894	5.791
6500	10.766	6.359
6550	11.422	6.833
6600	11.766	7.136
6650	11.747	7.244
6700	11.395	7.157
6750	10.748	6.892
6800	9.921	6.514
6850	9.021	6.063
6900	8.139	5.581
6950	7.317	5.106
7000	6.618	4.637
7050	6.011	4.188
7100	5.535	3.808
7150	5.18	3.486
7200	4.858	3.191
7250	4.555	2.933
7300	4.311	2.723
7350	4.066	2.524
7400	3.834	2.365
7450	3.62	2.226
7500	3.403	2.108
7550	3.186	2.007
7600	2.977	1.917
7650	2.762	1.835
7700	2.54	1.753
7750	2.326	1.675
7800	2.136	1.604
7850	1.967	1.54
7900	1.833	1.48
7950	1.726	1.43
8000	1.644	1.381

## Sheet: Fig.7
(a)	Air permeability										(b)									(c)	Water absorption
x	y(mm s-1)	y(mm s-1)	y(mm s-1)	y(mm s-1)	y(mm s-1)	Mean	Standard Deviation				Wet-laid fiber web		Wet-laid hydroentangled nonwovens		Bathroom tissue					x	y(%)	y(%)	y(%)	Mean	Standard Deviation
Wet-laid fiber web	91.1	82.3	108.8	115.1	82.4	95.94	15.2093				x	y(%)	x	y(%)	x	y(%)				Wet-laid fiber web	398.6	369.9	429.4	399.3	29.7562
Wet-laid hydroentangled nonwovens	1140.1	1073.5	1060	1229	1200	1140.52	74.7361				Pore size	Pore size distribution	Pore size	Pore size distribution	Pore size	Pore size distribution				Wet-laid hydroentangled nonwovens	932.1	881.2	983.6	932.3	51.2003
Bathroom tissue	349.25	357.21	391.72	362.03	338.92	359.826	19.861				0.9229	0	3.4424	0	10.1	0				Bathroom tissue	531.8	495.3	574.6	533.9	39.6917
											4	0.27551	4	0	13.229	0.06676
											8	0.22844	8	0	13.5	0.00568
											10	2.35874	12	0	14.5	0.23806
											10.5	5.7379	16	0	15	3.67927
											11	7.27504	18	0.0196	15.5	9.141
											12	10.9093	20	0.62477	16	12.4443
											12.5	7.60589	22	0.7279	17	10.4074
											13	4.42161	24	3.10521	17.5	9.17747
											14	2.57265	26	8.27777	18	5.49027
											16	1.93788	28	9.731	18.5	4.32078
											19	1.45712	30	7.81388	19	4.32078
											21	1.24869	32	6.45281	19.5	2.92092
											25	0.7401	34	5.67565	20	2.18662
											29	0.4919	36	3.7842	22	2.18662
											33	0.11546	40	3.3636	23	1.73685
											38	0.03945	42	2.28756	23.5	1.19475
											43	0.03945	44	1.66614	24	0.82378
													48	1.66614	26	0.82378
													52	1.66614	27	0.50927
													56	1.56	28	0.11189
													60	1.36	30	0.11189
													64	1.26	34	0.11189
													68	1.16	36	0.05152
													72	1.06
													76	0.96
													78	0.66248
													82	0.52132
													86	0.32132

## Sheet: Fig.8
	Wet-laid fiber web					Wet-laid hydroentangled nonwovens					Bathroom tissue
	(j)	Dusting off rate				(k)	Dusting off rate				(l)	Dusting off rate
x(times of abrasion)	y(%)	y(%)	y(%)	Mean	Standard Deviation	y(%)	y(%)	y(%)	Mean	Standard Deviation	y(%)	y(%)	y(%)	Mean	Standard Deviation
100	1.21	0.89	1.52	1.20667	0.31501	0.55	0.39	0.77	0.57	0.19079	2.3	2.61	1.93	2.28	0.34044
200	1.96	1.64	2.23	1.94333	0.29535	0.67	0.49	0.91	0.69	0.21071	3.99	3.49	4.45	3.97667	0.48014
300	3.18	2.73	3.58	3.16333	0.42525	0.98	0.69	1.28	0.98333	0.29501	5.52	5.87	5.21	5.53333	0.3302
400	3.83	3.49	4.21	3.84333	0.36019	1.35	1.05	1.61	1.33667	0.28024	6.83	6.47	7.24	6.84667	0.38527
500	4.49	4.18	4.75	4.47333	0.28537	1.49	1.16	1.83	1.49333	0.33501	7.75	7.3	8.32	7.79	0.51118
600	4.71	4.35	5.14	4.73333	0.39552	1.72	1.45	2.03	1.73333	0.29023	8.82	8.43	9.33	8.86	0.45133

## Sheet: Fig.9
(e)
	Dispersion rate
x	y(%)	y(%)	y(%)	Mean	Standard Deviation
Bathroom tissue	75.2	80.8	88.7	81.5667	6.78258
Wet-laid hydroentangled nonwovens	66.6	63.6	72.8	67.6667	4.69184
Carded hydroentangled nonwovens	1.7	1.4	1.1	1.4	0.3
